# Supplementary material for: Porous ZnCl2-Activated Carbon from Shaddock Peel: Methylene Blue Adsorption Behavior
Source: Materials (Basel). 2022 Jan 25;15(3):895. doi: 10.3390/ma15030895 (PMC8839101; doi:10.3390/ma15030895)
Supplement: Supplementary file 1 [file materials-15-00895-s001.zip]

Archive with 1 entries (1 files):
- materials-1523175-supplementary.pdf
